# Supplementary material for: Hypermethylation in the promoter regions of flavonoid pathway genes is associated with skin color fading during ‘Daihong’ apple fruit development
Source: Hortic Res. 2024 Feb 15;11(3):uhae031. doi: 10.1093/hr/uhae031 (PMC10933707; doi:10.1093/hr/uhae031)
Supplement: Web_Material_uhae031 [file web_material_uhae031.zip]

Archive with 9 entries (9 files):
- Figure S1.jpg
- Figure S2.jpg
- Figure S3.jpg
- Figure S4.png
- Figure S5.png
- Figure S6.png
- Figure S7.png
- supplementary figures legends.docx
- Supplementary Tables.xlsx
