# Supplementary material for: Hypermethylation in the promoter regions of flavonoid pathway genes is associated with skin color fading during ‘Daihong’ apple fruit development
Source: Hortic Res. 2024 Feb 15;11(3):uhae031. doi: 10.1093/hr/uhae031 (PMC10933707; doi:10.1093/hr/uhae031)
Supplement: Web_Material_uhae031 [file web_material_uhae031.zip › Supplementary Tables.xlsx]

## Sheet: Table S1
Table S1. Statistics of WGBS of ‘DH’ fruit at three developmental stages
Samples	Raw Reads (M)	Raw Bases (G)	Clean Reads (M)	Clean Bases (G)	Mapped Reads (M)	Mapping Rate (%)	BS Conversion Rate (%)	GC Content (%)	Q20 (%)	Q30 (%)
S1P1	179.3	26.89	178	26	122.78	68.9775	99.53	23.54	96.96	91.58
S1P2	196.82	29.52	194.71	28.78	132.66	68.1321	99.36	22.95	97.25	92.25
S1P3	173.98	26.1	171.75	25.34	120.1	69.9272	99.18	22.92	97.44	92.64
S4P1	197.63	29.64	195.4	28.85	132.35	67.7329	99.42	23.06	96.91	91.47
S4P2	197.21	29.58	194.24	28.73	130.39	67.1283	99.19	23.25	96.88	91.49
S4P3	201.04	30.16	198.92	29.46	139.44	70.0985	99.37	23.44	97.76	93.41
S7P1	268.67	40.3	194.34	39.18	138.64	71.34	99.25	23.91	97.23	92.1
S7P2	279.92	41.99	193.43	40.52	142.42	73.63	99.03	24.58	97.34	92.31
S7P3	252.58	37.89	195.26	36.84	139.98	71.69	99.12	23.82	97.25	92.15
S1, S4, S7 represent young, enlargement, and mature stage of ‘DH’; P1, P2, P3 represent three replicates of ‘DH’ fruit skin; Mapping rate (%) was calculated by (mapped reads / clean reads) * 100%. BS conversion rate (%) was calculated by (converted cytosines / total cytosines in unmethylated lambda DNA reference) * 100%. Q20 (%) and Q30 (%) means phred quality score of represents percentage of ba…

## Sheet: Table S2
Table S2. The percentage of CG, CHG, and CHH methylation levels of genes involved in anthocyanin accumulation at S1, S4, and S7 stages
Gene	CG			CHG			CHH
	S1	S4	S7	S1	S4	S7	S1	S4	S7
MdCHS (MD04G1003000)	47.98	50.19	42.36	35.84	47.46	40.14	29.71	44.3	42.73
MdCHS (MD013G1285100)	56.72	61.83	60.55	65.64	70.34	71.66	16.09	21.16	24.81
MdF3H (MD01G1153600)	68.41	67.55	70.36	43.52	43.9	52.24	32.57	38.89	47.54
MdCHI (MD01G1167300)	41.68	53.6	58.26	38.61	53	52.35	28.6	49.35	50.33
MdCHI (MD07G1186300)	18.84	14.63	15.67	21.59	19.69	26.97	20.61	21.76	27.78
MdCHI (MD07G1233400)	30.02	43.28	53.18	47.17	60.16	60.46	30.26	32.9	41.08
MdF3'H (MD14G1210700)	60.21	70.99	76.94	56.36	65.28	71.42	42.93	49.16	50.92
MdANS (MD06G1071600)	29.72	26.45	31.58	28.8	39.46	40.4	30.05	40.26	44.71
MdANS (MD03G1001100)	25.24	29.68	28.87	39.11	42.47	37.15	31.11	42.47	39.02
MdUFGT (MD01G1234400)	73.15	79.07	70.55	71.72	87.29	59.96	44.66	60.98	64.31
MdDFR (MD15G1246200)	76.25	76.31	83.01	87.64	88.76	89.14	19.57	38.5	38.24
MdbHLH3 (MD11G1286900)	13.97	17.21	20.39	10.33	11	16.04	4.29	11.39	9.6
MdMYB10 (MD09G1278600)	82.14	75.71	84.57	61.34	58.54	62.69	32.53	45.95	52.05
MdMYB16 (MD10G1124100)	31.81	27.29	29.37	4.79	3.36	8.14	26.67	30.5	31.86
MdMYB28 (MD16G1029400)	70.39	80.76	74.52	46.44	58.69	51.88	35.35	40.87	39.32
MdMYB111 (MD09G1261200)	89.01	88.77	88.16	77.59	85.28	81.3	40.39	56.15	62.36
MdMYBPA1 (MD07G1153200)	48.06	56.04	66	28.91	30.26	43.53	12.58	21.45	24.85
MdLAR (MD13G1046900)	70.85	62.5	61.3	62.62	48.05	49.68	23.36	50.49	38.64
MdANR (MD05G1335600)	42.82	41.16	58.33	7.43	8.4	18.7	11.57	10.25	30.99
MdANR (MD10G1311100)	15.81	14.16	11.56	19.69	30.53	24.43	21.38	33.75	24.68
MdMATE (MD07G1264100)	1.03	15.67	16.29	9.49	8.25	31.7	4.99	6.77	15.84
MdABC (MD17G1049600)	28.45	27.68	25.46	36.91	42.31	38.78	27.67	33.98	30.13
MdGST (MD13G1081900)	20.16	28.54	19.5	42.48	47.04	41.87	31.25	38.99	34.78
MdLAC (MD02G1264400)	20.2	24.51	29.07	4.41	6.66	4.89	12.95	26.17	33.71
MdPOD (MD04G1170900)	54.81	52.12	57.24	27.25	25.65	33.29	12.62	15.38	22.02

## Sheet: Table S3
Table S3. Correlation analysis of methylation levels in promoters, FPKM and anthocyanin content
Gene	Gene ID	FPKM	Anthocyanin Content
MdCHS	MD04G1003000	-0.708 *	-0.464
MdCHS	MD04G1003300	0.126	-0.14
MdCHS	MD13G1285100	-0.736 *	-0.709 *
MdCHI	MD01G1167300	-0.820 **	-0.798 *
MdCHI	MD07G1186300	-0.53	-0.523
MdCHI	MD07G1233400	-0.364	-0.504
MdF3H	MD01G1153600	-0.810 **	-0.917 **
MdF3’H	MD14G1210700	-0.541	-0.613
MdANS	MD06G1071600	-0.515	-0.561
MdANS	MD03G1001100	-0.278	-0.217
MdUFGT	MD01G1234400	-0.435	-0.511
MdDFR	MD15G1246200	-0.756*	-0.790*
MdbHLH3	MD11G1286900	0.333	-0.439
MdMYB1	MD09G1278600	0.785 *	-0.782 *
MdMYBPA1	MD07G1153200	-0.722 *	-0.739 *
MdLAR	MD13G1046900	-0.625	-0.369
MdANR	MD10G1311100	-0.147	-0.032
MdANR	MD05G1335600	-0.475	-0.750 *
MdMATE	MD07G1264100	-0.632	-0.733*
MdABC	MD17G1049600	0.038	-0.139
MdGST	MD13G1081900	-0.275	-0.136
MdLAC	MD02G1264400	0.523	-0.866 **
MdPOD	MD04G1170900	0.796 *	-0.748 *
MdPPO	MD10G1299400	0.523	-0.599
* p < 0.05; ** p < 0.01

## Sheet: Table S4
Table S4. Primers used for McrBC-PCR analysis of MdMYBPA1
Name	5' to 3' sequence of Primer	Region
MdMYB10-MR1 (F)	GGTATCTTATGGTGGTCAAAGATG	-440 to -3
MdMYB10-MR1 (R)	CTTATCTGCTAGCAGCTAAGCTTA
MdMYB10-MR2 (F)	CTGAGATTGACTCTTGTGAAAGCT	-860 to -383
MdMYB10-MR2 (R)	GTGAATGCAGAATCGTGTAACTAGT
MdMYB10-MR3 (F)	TTAACGGAATCCAACGAAGACAAG	-1250 to -784
MdMYB10-MR3 (R)	GCTACACCTAACACATTGCTCAAT
MdMYB10-MR4 (F)	AAACCCAACACCCGCTATGTTC	-1633 to -1188
MdMYB10-MR4 (R)	ATCCCTTTCCCTTATTTGTTCCGT
MdMYB10-MR5 (F)	CAATTGCAGTGCTCAGAAATCGTT	-2047 to -1593
MdMYB10-MR5 (R)	CCGGACCCGTTTATAAATAGAACA
MdMYB10-MR6 (F)	CCATTTCCACCGTTCATTTCTAAG	-2258 to -1875
MdMYB10-MR6 (R)	AACAGCAAACACCCAAAATCCCTT
MdMYB10-MR7 (F)	CACTAGCTTCGGATTCCTTAGGA	-2799 to -2504
MdMYB10-MR7 (R)	CGGTTTAGTTTCTGGGAATTCACA

## Sheet: Table S5
Table S5. Primers used for BS-PCR analysis
Name	5' to 3' sequence of Primer	Region
MR3C1 (F)	TGGAGTTAAATTAATAAGG	-1012 to -737
MR3C1 (R)	CACCCCCACTATATTACT
MR3C2 (F)	AGAATTTAATAAGAAATAATATTTTGGA	-1282 to -959
MR3C2 (R)	ATTTCAAACTTACATTATTTTCATA
Lambda primer (F)	GATGTGTAGGTTATGGTGA
Lambda primer (R)	CCATCACACTCACATAAC

## Sheet: Table S6
Table S6. Primers sequences used in qRT-PCR
Gene name	5' to 3' sequence of Primer
MdActin (F)	TGACCGAATGAGCAAGGAAATTACT
MdActin (R)	TACTCAGCTTTGGCAATCCACATC
MdCHS (MD13G1285100) (F)	GACTGTCCAGGAAGTTCGCA
MdCHS (MD13G1285100) (R)	CTTTGAGCTCAGCCTTGTGC
MdCHS (MD04G1003000) (F)	CCACTGTTTTGGCCATTGGG
MdCHS (MD04G1003000) (R)	TCGAGTGAGGGAGCCATGTA
MdCHS (MD04G1003300) (F)	TCTGGACCAAGTAGAGGCCA
MdCHS (MD04G1003300) (R)	GCACACAAGCACTCGACATG
MdCHI (MD07G1186300) (F)	GTCAAACCTCCGGGATCCTC
MdCHI (MD07G1186300) (R)	CACGGCGTTATCCTCCAAGT
MdCHI (MD01G1167300) (F)	TGAACTTGAGAGTGCAGTGAGG
MdCHI (MD01G1167300) (R)	TTTCGACTCTTCCTTCCCTTCG
MdF3H (MD01G1153600) (F)	CCGTGAGTGGGGATTCTTCC
MdF3H (MD01G1153600) (R)	ACTCCATCGGCAAGTGGAAG
MdF3’H (MD14G1210700) (F)	GGCGATTGTTGCGGAAGATC
MdF3’H (MD14G1210700) (R)	AAGAGCCTCCGTCCTACCAT
MdANR (MD05G1335600) (F)	ACGACATGATCAAACCGGCA
MdANR (MD05G1335600) (R)	GTGTCTTGGAGGCAGGGTAC
MdANR (MD10G1311100) (F)	TGTTGCAACCCCTGTCAACT
MdANR (MD10G1311100) (R)	CGCGCTTAACTGTTTTGGCT
MdLAR (MD13G1046900) (F)	ACATGATGTGGACAGGGCTG
MdLAR (MD13G1046900) (R)	TATGTGTAGGCCACCCCAGA
MdFLS (MD08G1168600) (F)	AACCGGGAATCACAACCGTT
MdFLS (MD08G1168600) (R)	CCAACAGCCTGCAATTTGCT
MdDFR (MD15G1246200) (F)	CAGGGAGAAGCTGTGCAAGA
MdDFR (MD15G1246200) (R)	CCAACCCCATGGCTTCTGAT
MdANS (MD06G1071600) (F)	TCACACTGACGTGAGTGCA
MdANS (MD06G1071600) (R)	CTCGTCCTCAGACACGGTC
MdANS (MD03G1001100) (F)	CATGCACATTGGGGACACAC
MdANS (MD03G1001100) (R)	CAGCAAAAGTTCGTGGTGGG
MdUFGT (MD01G1234400) (F)	TGGACTCGGTAATTTCCGGC
MdUFGT (MD01G1234400) (R)	GGGATGCTACGTTGGAAGGT
MdbHLH3 (MD11G1286900) (F)	GTCCGAAGACATCCGGCTAG
MdbHLH3 (MD11G1286900) (R)	ATCCGCTGGGTTCCTAGACT
MYB10 (MD09G1278600) (F)	TTGGAACACTCGATTGCGGAT
MYB10 (MD09G1278600) (R)	GCTGGGATATGCAGCTCTTTC
MYBPA1 (MD07G1153200) (F)	CGCAAGTGTCTAATAATAGGG
MYBPA1 (MD07G1153200) (R)	ACAGAGATGGCTACAAACT
MdMYB16 (MD10G1124100) (F)	AGAAGACGACCGCCTCATTG
MdMYB16 (MD10G1124100) (R)	GGCAGCCTTCCAGCTATCAA
MdMYB17 (MD14G1234600) (F)	ACAGGTGGTCGCTAATTGCT
MdMYB17 (MD14G1234600) (R)	GAGAATTCGCGGCTTTGCAT
MdMYB306-like (MD09G1051000) (F)	ACAGACATCCACATGGCCAG
MdMYB306-like (MD09G1051000) (R)	GATGGTTTCTTCGGGCTCGA
MdMYB28 (MD16G1029400) (F)	GGCCTCCTTCGTTGTGGTAA
MdMYB28 (MD16G1029400) (R)	AATGACCACCGGTTGCCTAG
MdMYB111 (MD09G1261200) (F)	TCCTCGTCCAAATCCGCAAA
MdMYB111 (MD09G1261200) (R)	AGCTTTGGCATCCCTTCCTC
MdMYB1R1-like (MD14G1189300) (F)	AATTTTGCAAGGACTGTAGGTC
MdMYB1R1-like (MD14G1189300) (R)	AATTTTGCAAGGACTGTAGGTC
MdABC (MD17G1049600) (F)	CGGATTGCCTGATGGATA
MdABC (MD17G1049600) (R)	CTTCATTAGCCTCTCAAGTG
MdLAC (MD02G1264400) (F)	GTGATGAACGAAGAACAGTT
MdLAC (MD02G1264400) (R)	GTAAGAGGTGGTTAGAGGTT
MdPOD (MD04G1170900) (F)	AGTGGAGGCGATAACAAT
MdPOD (MD04G1170900) (R)	TCTGAAGGTTGCTGGATT
MdGST (MD13G1081900) (F)	AGCCCTTCTGTCACTTGCTC
MdGST (MD13G1081900) (R)	CTTCTGACCCCTACGATCGC
MdCMT2 (MD06G1022700) (F)	ACCGTTTGCGAGGTTATGGT
MdCMT2 (MD06G1022700) (R)	AAAGCTCGTGCAACCGAAAC
MdROS1 (MD12G1017600) (F)	GCAAGCCAGATATCTGACGC
MdROS1 (MD12G1017600) (R)	TGGTTGGAATTTCGTCAGGACCT
MdROS2 (MD14G1015300) (F)	AACTATGCCGACACAGAA
MdROS2 (MD14G1015300) (R)	GCCACCAATTCAACTTCAT
MdDNMT2a (MD15G1120500) (F)	GTGCTCTGTGAACTTGATAA
MdDNMT2a (MD15G1120500) (R)	TGCCGCTACAATATCCAT
MdDRM2 (MD17G1031900) (F)	AAGAAGAAGAAGAGGCAGAT
MdDRM2 (MD17G1031900) (R)	GGAGAGTCCTATGTGTCAG
MdDRM3b (MD13G1146100) (F)	CAGGTCGTCCAGGCAGATAGCTGAA
MdDRM3b (MD13G1146100) (R)	TCTCTTCCATCCATGTTGGGTCAAGG
MdMET1a (MD02G1115100) (F)	GAGGATGTAGAAGAGGATGAA
MdMET1a (MD02G1115100) (R)	TGAAGACTGGCACACTTAT
MdDME1 (MD11G1157400) (F)	ACAAGAATCGGACATCCA
MdDME1 (MD11G1157400) (R)	CATTCAAGTCTATACCACCATC
MdMET1b (MD15G1231100) (F)	CTCATTCGCTGCCAGAGGAT
MdMET1b (MD15G1231100) (R)	CAGGCACCACGGGATTAAGT
MdCMT3 (MD11G1012800) (F)	CCGATGGAAGATGAGGAGGC
MdCMT3 (MD11G1012800) (R)	TCCTTGCACATGGGCATCAT
MdDRM3a (MD16G1140200) (F)	AAAGCTCCTCAGAACGGGAA
MdDRM3a (MD16G1140200) (R)	CTTTGTCCACGAGTGATGGTGAA
